# Supplementary material for: A Temperature-Dependent Model for Tritrophic Interactions Involving Tea Plants, Tea Green Leafhoppers and Natural Enemies
Source: Insects. 2022 Jul 29;13(8):686. doi: 10.3390/insects13080686 (PMC9409375; doi:10.3390/insects13080686)
Supplement: Supplementary file 1 [file insects-13-00686-s001.zip]

Archive with 1 entries (1 files):
- insects-1813242-supplementary.pdf
